# Supplementary material for: Biological Role of Tumor/Stromal CXCR4-CXCL12-CXCR7 in MITO16A/MaNGO-OV2 Advanced Ovarian Cancer Patients
Source: Cancers (Basel). 2022 Apr 6;14(7):1849. doi: 10.3390/cancers14071849 (PMC8997727; doi:10.3390/cancers14071849)
Supplement: Supplementary file 1 [file cancers-14-01849-s001.zip]

Archive with 1 entries (1 files):
- cancers-1612933-supplementary.pdf
